# Supplementary material for: ﻿Corynoneura Winnertz species from Hunan Province, Oriental China, delineated with morphological and 16S rDNA data (Diptera, Chironomidae)
Source: Zookeys. 2022 Jan 19;1082:87–102. doi: 10.3897/zookeys.1082.73019 (PMC8791922; doi:10.3897/zookeys.1082.73019)
Supplement: XML Treatment for Corynoneura [file zookeys.1082.73019-treatment1.xml]

<!DOCTYPE tp:taxon-treatment
  PUBLIC "-//TaxonX//DTD Taxonomic Treatment Publishing DTD v0 20100105//EN" "tax-treatment-NSO.dtd">
<tp:taxon-treatment xmlns:tp="http://www.plazi.org/taxpub"><tp:treatment-meta><kwd-group><label>Taxon classification</label><kwd>
                <named-content content-type="kingdom">Animalia</named-content>
              </kwd><kwd>
                <named-content content-type="order">Diptera</named-content>
              </kwd><kwd>
                <named-content content-type="family">Chironomidae</named-content>
              </kwd></kwd-group><mixed-citation publication-type="journal"><person-group><name><surname>Fu</surname><given-names>Yue</given-names></name><name><surname>Fang</surname><given-names>Xiang-Liang</given-names></name><name><surname>Wang</surname><given-names>Xin-Hua</given-names></name><name><surname>Shen</surname><given-names>Mi</given-names></name><name><surname>Xiao</surname><given-names>Yun-Li</given-names></name></person-group><article-title>﻿<italic><tp:taxon-name><tp:taxon-name-part taxon-name-part-type="genus" reg="Corynoneura">Corynoneura</tp:taxon-name-part></tp:taxon-name></italic> Winnertz species from Hunan Province, Oriental China, delineated with morphological and 16S rDNA data (<tp:taxon-name><tp:taxon-name-part taxon-name-part-type="order">Diptera</tp:taxon-name-part></tp:taxon-name>, <tp:taxon-name><tp:taxon-name-part taxon-name-part-type="family">Chironomidae</tp:taxon-name-part></tp:taxon-name>)</article-title><source>Zookeys</source><day>19</day><month>01</month><year>2022</year><volume>1082</volume><fpage>87</fpage><lpage>102</lpage><pub-id pub-id-type="doi">10.3897/zookeys.1082.73019</pub-id></mixed-citation></tp:treatment-meta><tp:nomenclature><label>﻿</label><tp:taxon-name>
              <object-id xmlns:xlink="http://www.w3.org/1999/xlink" content-type="arpha" xlink:type="simple">89423E28-B548-5C10-B371-B03A05BBFE50</object-id>
              <tp:taxon-name-part taxon-name-part-type="genus" reg="Corynoneura">Corynoneura</tp:taxon-name-part>
            </tp:taxon-name><tp:taxon-authority>Winnertz, 1846</tp:taxon-authority><tp:nomenclature-citation-list><tp:nomenclature-citation><tp:taxon-name>
                  <tp:taxon-name-part taxon-name-part-type="genus" reg="Corynoneura">Corynoneura</tp:taxon-name-part>
                </tp:taxon-name><comment>Winnertz, 1846: 12.</comment></tp:nomenclature-citation></tp:nomenclature-citation-list></tp:nomenclature></tp:taxon-treatment>
