# Supplementary material for: ﻿Corynoneura Winnertz species from Hunan Province, Oriental China, delineated with morphological and 16S rDNA data (Diptera, Chironomidae)
Source: Zookeys. 2022 Jan 19;1082:87–102. doi: 10.3897/zookeys.1082.73019 (PMC8791922; doi:10.3897/zookeys.1082.73019)
Supplement: XML Treatment for Corynoneura enormis [file zookeys.1082.73019-treatment2.xml]

<!DOCTYPE tp:taxon-treatment
  PUBLIC "-//TaxonX//DTD Taxonomic Treatment Publishing DTD v0 20100105//EN" "tax-treatment-NSO.dtd">
<tp:taxon-treatment xmlns:tp="http://www.plazi.org/taxpub"><tp:treatment-meta><kwd-group><label>Taxon classification</label><kwd>
                <named-content content-type="kingdom">Animalia</named-content>
              </kwd><kwd>
                <named-content content-type="order">Diptera</named-content>
              </kwd><kwd>
                <named-content content-type="family">Chironomidae</named-content>
              </kwd></kwd-group><mixed-citation publication-type="journal"><person-group><name><surname>Fu</surname><given-names>Yue</given-names></name><name><surname>Fang</surname><given-names>Xiang-Liang</given-names></name><name><surname>Wang</surname><given-names>Xin-Hua</given-names></name><name><surname>Shen</surname><given-names>Mi</given-names></name><name><surname>Xiao</surname><given-names>Yun-Li</given-names></name></person-group><article-title>﻿<italic><tp:taxon-name><tp:taxon-name-part taxon-name-part-type="genus" reg="Corynoneura">Corynoneura</tp:taxon-name-part></tp:taxon-name></italic> Winnertz species from Hunan Province, Oriental China, delineated with morphological and 16S rDNA data (<tp:taxon-name><tp:taxon-name-part taxon-name-part-type="order">Diptera</tp:taxon-name-part></tp:taxon-name>, <tp:taxon-name><tp:taxon-name-part taxon-name-part-type="family">Chironomidae</tp:taxon-name-part></tp:taxon-name>)</article-title><source>Zookeys</source><day>19</day><month>01</month><year>2022</year><volume>1082</volume><fpage>87</fpage><lpage>102</lpage><pub-id pub-id-type="doi">10.3897/zookeys.1082.73019</pub-id></mixed-citation></tp:treatment-meta><tp:nomenclature><label>﻿</label><tp:taxon-name>
              <object-id xmlns:xlink="http://www.w3.org/1999/xlink" content-type="arpha" xlink:type="simple">DF104396-9D4F-5A50-929F-DBC29A6FF7A2</object-id>
              <tp:taxon-name-part taxon-name-part-type="genus" reg="Corynoneura">Corynoneura</tp:taxon-name-part>
              <tp:taxon-name-part taxon-name-part-type="species" reg="enormis">enormis</tp:taxon-name-part>
              <object-id xmlns:xlink="http://www.w3.org/1999/xlink" content-type="zoobank" xlink:type="simple">http://zoobank.org/6D4BD075-EC3F-4BC2-9A53-D86F97A7202D</object-id>
            </tp:taxon-name><tp:taxon-authority>Fu</tp:taxon-authority><tp:taxon-status xmlns:xlink="http://www.w3.org/1999/xlink" xlink:type="simple">sp. nov.</tp:taxon-status><xref ref-type="fig" rid="F1">Figure 1</xref></tp:nomenclature><tp:treatment-sec sec-type="type material" id="SECID0EKOAC"><title>Type material.</title><p><bold><italic>Holotype</italic></bold>, male (<abbrev xmlns:xlink="http://www.w3.org/1999/xlink" content-type="institution" xlink:title="College of Biology and Agricultural Resources, Huanggang Normal University" id="ABBRID0EVOAC" xlink:type="simple">HNU</abbrev>: 17091206HJL), China: Hunan Province, Loudi City, Xinhua County, Xihe Town, Cushi Village, <named-content xmlns:xlink="http://www.w3.org/1999/xlink" content-type="dwc:verbatimCoordinates" xlink:type="simple"><named-content content-type="geo-json" specific-use="{&#34;type&#34;:&#34;Point&#34;,&#34;coordinates&#34;:[111.530833,27.862500]}" id="NCID0E4OAC" xlink:type="simple">27°51'45"N, 111°31'51"E</named-content></named-content>, 315 m a. s. l., 29.Ⅶ.2016, sweep net, leg. Jingli Huang.</p></tp:treatment-sec><tp:treatment-sec sec-type="etymology" id="SECID0ECPAC"><title>Etymology.</title><p>From Latin, <italic><tp:taxon-name><tp:taxon-name-part taxon-name-part-type="genus" reg="Corynoneura"/><tp:taxon-name-part taxon-name-part-type="species" reg="enormis">enormis</tp:taxon-name-part></tp:taxon-name></italic>, immense, huge, vast, referring to lateral sternapodeme with a large attachment point.</p></tp:treatment-sec><tp:treatment-sec sec-type="diagnosis" id="SECID0ESPAC"><title>Diagnosis.</title><p>The male imago is characterized by having an antenna with eight flagellomeres, <abbrev xmlns:xlink="http://www.w3.org/1999/xlink" xlink:title="antennal ratio" id="ABBRID0EYPAC" xlink:type="simple">AR</abbrev> 0.51; anterior margin of cibarial pump distinctly concave; hind tibia with hooked spur; superior volsella small rounded and undeveloped; inferior volsella narrow, with dented edge, along the inner margin of gonocoxite; phallapodeme apically curved, placed in lateral position of sternapodeme; sternapodeme curved into a U-shape, and lateral sternapodeme with large caudal attachment point.</p></tp:treatment-sec><tp:treatment-sec sec-type="description" id="SECID0E3PAC"><title>Description.</title><p><bold>Adult males (<italic>N</italic> = 1).</bold> Total length 0.92 mm. Wing length 0.53 mm. Total length/wing length ratio 1.74. Wing length/profemur length ratio 2.69.</p><p><bold><italic>Coloration.</italic></bold> Head dark brown; thorax dark brown. Legs yellowish. Abdomen brown.</p><p><bold><italic>Head.</italic></bold> Antenna with eight flagellomeres, <abbrev xmlns:xlink="http://www.w3.org/1999/xlink" xlink:title="antennal ratio" id="ABBRID0EWAAE" xlink:type="simple">AR</abbrev> 0.51, ultimate flagellomere 115 µm long, with many short apical sensilla chaetica (Fig. <xref ref-type="fig" rid="F1">1C</xref>). Tentorium and cibarial pump as in Figure <xref ref-type="fig" rid="F1">1B</xref>, tentorium 110 µm long; 12 µm wide; Anterior margin of cibarial pump strongly concave. Clypeus with four setae.</p><fig id="F1" position="float" orientation="portrait"><object-id xmlns:xlink="http://www.w3.org/1999/xlink" content-type="doi" xlink:type="simple">10.3897/zookeys.1082.73019.figure1</object-id><object-id xmlns:xlink="http://www.w3.org/1999/xlink" content-type="arpha" xlink:type="simple">A88639FE-BFCF-536A-8DE2-FCC100E443B7</object-id><label>Figure 1.</label><caption><p><italic><tp:taxon-name><tp:taxon-name-part taxon-name-part-type="genus" reg="Corynoneura">Corynoneura</tp:taxon-name-part><tp:taxon-name-part taxon-name-part-type="species" reg="enormis">enormis</tp:taxon-name-part></tp:taxon-name></italic> sp. nov., male imago. <bold>A</bold> wing <bold>B</bold> tentorium and cibarial pump <bold>C</bold> apex of antenna <bold>D</bold> legs <bold>E</bold> hypopygium, dorsal view <bold>F</bold> hypopygium, ventral view.</p></caption><graphic xmlns:xlink="http://www.w3.org/1999/xlink" xlink:href="zookeys-1082-087-g001.jpg" position="float" orientation="portrait" xlink:type="simple" id="oo_635944.jpg"><uri content-type="original_file" xlink:type="simple">https://binary.pensoft.net/fig/635944</uri></graphic></fig><p><bold><italic>Thorax.</italic></bold> Five dorsocentral setae. Scutellum with two setae. One or two prealar setae.</p><p><bold><italic>Wing</italic></bold> (Fig. <xref ref-type="fig" rid="F1">1A</xref>). <abbrev xmlns:xlink="http://www.w3.org/1999/xlink" xlink:title="venarum ratio" id="ABBRID0EYCAE" xlink:type="simple">VR</abbrev> 3.0. <abbrev xmlns:xlink="http://www.w3.org/1999/xlink" xlink:title="cubitus" id="ABBRID0E3CAE" xlink:type="simple">Cu</abbrev>/wing length ratio 0.54; costa 120 µm long, with five setae; <abbrev xmlns:xlink="http://www.w3.org/1999/xlink" xlink:title="cubitus" id="ABBRID0EADAE" xlink:type="simple">Cu</abbrev> 288 µm long; wing width/wing length ratio 0.45.</p><p><bold><italic>Legs.</italic></bold> Fore trochanter with dorsal keel. Most of fore- and mid-legs lost. Spurs of hind tibia 25 µm and 10 µm long. Width of hind tibia at apex (a) 29 µm, width of hind tibia <sup>1</sup>/<sub>3</sub> from apex (d) 18 µm, elongation length (b) 34 µm, length of maximum thickening (c<sub>1</sub>) 48 µm, total length of thickening (c<sub>2</sub>) 72 µm; hind tibial ratios: a/d 1.61; b/d 1.89; c<sub>1</sub>/d 2.61; c<sub>2</sub>/d 4.00. Hind tibia expanded with comb of 17 setae and S-shaped spur (Fig. <xref ref-type="fig" rid="F1">1D</xref>). Lengths and other proportions of legs given in Table <xref ref-type="table" rid="T1">1</xref>.</p><table-wrap id="T1" position="float" orientation="portrait"><label>Table 1.</label><caption><p>Lengths (in µm) and proportions of leg segments of male <italic><tp:taxon-name><tp:taxon-name-part taxon-name-part-type="genus" reg="Corynoneura">Corynoneura</tp:taxon-name-part><tp:taxon-name-part taxon-name-part-type="species" reg="enormis">enormis</tp:taxon-name-part></tp:taxon-name></italic> sp. nov. (<italic>N</italic> = 1).</p></caption><table id="TID0EENAG" rules="all"><tbody><tr><th rowspan="1" colspan="1"/><th rowspan="1" colspan="1">
                      <abbrev xmlns:xlink="http://www.w3.org/1999/xlink" xlink:title="femur" id="ABBRID0EBFAE" xlink:type="simple">fe</abbrev>
                    </th><th rowspan="1" colspan="1">
                      <abbrev xmlns:xlink="http://www.w3.org/1999/xlink" xlink:title="tibia" id="ABBRID0EJFAE" xlink:type="simple">ti</abbrev>
                    </th><th rowspan="1" colspan="1">
                      <abbrev xmlns:xlink="http://www.w3.org/1999/xlink" xlink:title="tarsomere" id="ABBRID0ERFAE" xlink:type="simple">ta</abbrev>
                      <sub>1</sub>
                    </th><th rowspan="1" colspan="1">
                      <abbrev xmlns:xlink="http://www.w3.org/1999/xlink" xlink:title="tarsomere" id="ABBRID0E2FAE" xlink:type="simple">ta</abbrev>
                      <sub>2</sub>
                    </th><th rowspan="1" colspan="1">
                      <abbrev xmlns:xlink="http://www.w3.org/1999/xlink" xlink:title="tarsomere" id="ABBRID0EFGAE" xlink:type="simple">ta</abbrev>
                      <sub>3</sub>
                    </th><th rowspan="1" colspan="1">
                      <abbrev xmlns:xlink="http://www.w3.org/1999/xlink" xlink:title="tarsomere" id="ABBRID0EPGAE" xlink:type="simple">ta</abbrev>
                      <sub>4</sub>
                    </th><th rowspan="1" colspan="1">
                      <abbrev xmlns:xlink="http://www.w3.org/1999/xlink" xlink:title="tarsomere" id="ABBRID0EZGAE" xlink:type="simple">ta</abbrev>
                      <sub>5</sub>
                    </th><th rowspan="1" colspan="1">
                      <abbrev xmlns:xlink="http://www.w3.org/1999/xlink" xlink:title="leg ratio" id="ABBRID0EDHAE" xlink:type="simple">LR</abbrev>
                    </th><th rowspan="1" colspan="1">
                      <abbrev xmlns:xlink="http://www.w3.org/1999/xlink" xlink:title="Bein ratio" id="ABBRID0ELHAE" xlink:type="simple">BV</abbrev>
                    </th><th rowspan="1" colspan="1">
                      <abbrev xmlns:xlink="http://www.w3.org/1999/xlink" xlink:title="Schenkel-Schiene ratio" id="ABBRID0ETHAE" xlink:type="simple">SV</abbrev>
                    </th><th rowspan="1" colspan="1">
                      <abbrev xmlns:xlink="http://www.w3.org/1999/xlink" xlink:title="bristle ratio" id="ABBRID0E2HAE" xlink:type="simple">BR</abbrev>
                    </th></tr><tr><td rowspan="1" colspan="1">P<sub>1</sub></td><td rowspan="1" colspan="1">197</td><td rowspan="1" colspan="1">240</td><td rowspan="1" colspan="1">130</td><td rowspan="1" colspan="1">71</td><td rowspan="1" colspan="1">42</td><td rowspan="1" colspan="1">20</td><td rowspan="1" colspan="1">28</td><td rowspan="1" colspan="1">0.54</td><td rowspan="1" colspan="1">3.52</td><td rowspan="1" colspan="1">3.36</td><td rowspan="1" colspan="1">1.80</td></tr><tr><td rowspan="1" colspan="1">P<sub>2</sub></td><td rowspan="1" colspan="1">216</td><td rowspan="1" colspan="1">245</td><td rowspan="1" colspan="1">145</td><td rowspan="1" colspan="1">70</td><td rowspan="1" colspan="1">35</td><td rowspan="1" colspan="1">16</td><td rowspan="1" colspan="1">27</td><td rowspan="1" colspan="1">0.59</td><td rowspan="1" colspan="1">4.09</td><td rowspan="1" colspan="1">3.17</td><td rowspan="1" colspan="1">2.00</td></tr><tr><td rowspan="1" colspan="1">P<sub>3</sub></td><td rowspan="1" colspan="1">216</td><td rowspan="1" colspan="1">211</td><td rowspan="1" colspan="1">113</td><td rowspan="1" colspan="1">67</td><td rowspan="1" colspan="1">29</td><td rowspan="1" colspan="1">19</td><td rowspan="1" colspan="1">29</td><td rowspan="1" colspan="1">0.54</td><td rowspan="1" colspan="1">3.75</td><td rowspan="1" colspan="1">3.78</td><td rowspan="1" colspan="1">1.80</td></tr></tbody></table></table-wrap><p><bold><italic>Hypopygium</italic></bold> (Fig. <xref ref-type="fig" rid="F1">1E, F</xref>). Tergite IX medially incurved. Superior volsella small, with rounded margin, anteromedially fused. Inferior volsella along inner margin of gonocoxite with many glandular setae. Phallapodeme scalpel-like, apical curved, 35 µm long, and joint with sternapodeme placed lateral. Transverse sternapodeme 20 µm wide, inverted U-shaped, with small oral projection, lateral sternapodeme with very large attachment point placed and directed caudally. Gonostylus curved tapering, 29 µm long; megaseta 5 µm long. <abbrev xmlns:xlink="http://www.w3.org/1999/xlink" xlink:title="hypopygium ratio" id="ABBRID0E6LAE" xlink:type="simple">HR</abbrev> 2.31; <abbrev xmlns:xlink="http://www.w3.org/1999/xlink" xlink:title="hypopygium value" id="ABBRID0EDMAE" xlink:type="simple">HV</abbrev> 3.17.</p></tp:treatment-sec><tp:treatment-sec sec-type="remarks" id="SECID0EHMAE"><title>Remarks.</title><p>This species is similar to <italic><tp:taxon-name><tp:taxon-name-part taxon-name-part-type="genus" reg="Corynoneura">Corynoneura</tp:taxon-name-part><tp:taxon-name-part taxon-name-part-type="species" reg="ascensa">ascensa</tp:taxon-name-part></tp:taxon-name></italic> Fu &amp; Sæther, 2012 and <italic><tp:taxon-name><tp:taxon-name-part taxon-name-part-type="genus" reg="Corynoneura">Corynoneura</tp:taxon-name-part><tp:taxon-name-part taxon-name-part-type="species" reg="sesquipedalis">sesquipedalis</tp:taxon-name-part></tp:taxon-name></italic> Fu &amp; Fang, 2018 by having a large attachment point on the lateral sternapodeme. The new species can be separated from <italic><tp:taxon-name><tp:taxon-name-part taxon-name-part-type="genus" reg="Corynoneura">C.</tp:taxon-name-part><tp:taxon-name-part taxon-name-part-type="species" reg="ascensa">ascensa</tp:taxon-name-part></tp:taxon-name></italic> by having antenna with 8 flagellomeres, narrow and undeveloped inferior volsella; and differs from <italic><tp:taxon-name><tp:taxon-name-part taxon-name-part-type="genus" reg="Corynoneura">C.</tp:taxon-name-part><tp:taxon-name-part taxon-name-part-type="species" reg="sesquipedalis">sesquipedalis</tp:taxon-name-part></tp:taxon-name></italic> by having a narrow inferior volsella, transverse sternapodeme present and with an oral projection (broad inferior volsella, transverse sternapodeme V-shaped,without transverse part in <italic><tp:taxon-name><tp:taxon-name-part taxon-name-part-type="genus" reg="Corynoneura">C.</tp:taxon-name-part><tp:taxon-name-part taxon-name-part-type="species" reg="sesquipedalis">sesquipedalis</tp:taxon-name-part></tp:taxon-name></italic>). The sequence of <abbrev xmlns:xlink="http://www.w3.org/1999/xlink" xlink:title="mitochondrial large ribosomal subunit" id="ABBRID0EEOAE" xlink:type="simple">16S rDNA</abbrev> from this species is highly similar to <italic><tp:taxon-name><tp:taxon-name-part taxon-name-part-type="genus" reg="Corynoneura">Corynoneura</tp:taxon-name-part><tp:taxon-name-part taxon-name-part-type="species" reg="tumula">tumula</tp:taxon-name-part></tp:taxon-name></italic> Fu &amp; Fang, 2018, but there are distinct morphological differences between them: in <italic><tp:taxon-name><tp:taxon-name-part taxon-name-part-type="genus" reg="Corynoneura">C.</tp:taxon-name-part><tp:taxon-name-part taxon-name-part-type="species" reg="enormis">enormis</tp:taxon-name-part></tp:taxon-name></italic> the antenna has 8 flagellomeres, <abbrev xmlns:xlink="http://www.w3.org/1999/xlink" xlink:title="antennal ratio" id="ABBRID0E5OAE" xlink:type="simple">AR</abbrev> 0.51; inferior volsella narrow, lateral sternapodeme with large caudal attachment point, while <italic><tp:taxon-name><tp:taxon-name-part taxon-name-part-type="genus" reg="Corynoneura">C.</tp:taxon-name-part><tp:taxon-name-part taxon-name-part-type="species" reg="tumula">tumula</tp:taxon-name-part></tp:taxon-name></italic> has an antenna with 9 flagellomeres, <abbrev xmlns:xlink="http://www.w3.org/1999/xlink" xlink:title="antennal ratio" id="ABBRID0ENPAE" xlink:type="simple">AR</abbrev> 0.46; inferior volsella relatively broad, lateral sternapodeme with small caudal attachment point.</p></tp:treatment-sec></tp:taxon-treatment>
