# Supplementary material for: ﻿Corynoneura Winnertz species from Hunan Province, Oriental China, delineated with morphological and 16S rDNA data (Diptera, Chironomidae)
Source: Zookeys. 2022 Jan 19;1082:87–102. doi: 10.3897/zookeys.1082.73019 (PMC8791922; doi:10.3897/zookeys.1082.73019)
Supplement: XML Treatment for Corynoneura gibbera [file zookeys.1082.73019-treatment3.xml]

<!DOCTYPE tp:taxon-treatment
  PUBLIC "-//TaxonX//DTD Taxonomic Treatment Publishing DTD v0 20100105//EN" "tax-treatment-NSO.dtd">
<tp:taxon-treatment xmlns:tp="http://www.plazi.org/taxpub"><tp:treatment-meta><kwd-group><label>Taxon classification</label><kwd>
                <named-content content-type="kingdom">Animalia</named-content>
              </kwd><kwd>
                <named-content content-type="order">Diptera</named-content>
              </kwd><kwd>
                <named-content content-type="family">Chironomidae</named-content>
              </kwd></kwd-group><mixed-citation publication-type="journal"><person-group><name><surname>Fu</surname><given-names>Yue</given-names></name><name><surname>Fang</surname><given-names>Xiang-Liang</given-names></name><name><surname>Wang</surname><given-names>Xin-Hua</given-names></name><name><surname>Shen</surname><given-names>Mi</given-names></name><name><surname>Xiao</surname><given-names>Yun-Li</given-names></name></person-group><article-title>﻿<italic><tp:taxon-name><tp:taxon-name-part taxon-name-part-type="genus" reg="Corynoneura">Corynoneura</tp:taxon-name-part></tp:taxon-name></italic> Winnertz species from Hunan Province, Oriental China, delineated with morphological and 16S rDNA data (<tp:taxon-name><tp:taxon-name-part taxon-name-part-type="order">Diptera</tp:taxon-name-part></tp:taxon-name>, <tp:taxon-name><tp:taxon-name-part taxon-name-part-type="family">Chironomidae</tp:taxon-name-part></tp:taxon-name>)</article-title><source>Zookeys</source><day>19</day><month>01</month><year>2022</year><volume>1082</volume><fpage>87</fpage><lpage>102</lpage><pub-id pub-id-type="doi">10.3897/zookeys.1082.73019</pub-id></mixed-citation></tp:treatment-meta><tp:nomenclature><label>﻿</label><tp:taxon-name>
              <object-id xmlns:xlink="http://www.w3.org/1999/xlink" content-type="arpha" xlink:type="simple">F11BC3ED-3A98-5343-A989-2CCC6F9BC120</object-id>
              <tp:taxon-name-part taxon-name-part-type="genus" reg="Corynoneura">Corynoneura</tp:taxon-name-part>
              <tp:taxon-name-part taxon-name-part-type="species" reg="gibbera">gibbera</tp:taxon-name-part>
              <object-id xmlns:xlink="http://www.w3.org/1999/xlink" content-type="zoobank" xlink:type="simple">http://zoobank.org/51E7C7EA-3496-4E7D-A6D4-6009D0B8A94E</object-id>
            </tp:taxon-name><tp:taxon-authority>Fu</tp:taxon-authority><tp:taxon-status xmlns:xlink="http://www.w3.org/1999/xlink" xlink:type="simple">sp. nov.</tp:taxon-status><xref ref-type="fig" rid="F2">Figure 2</xref></tp:nomenclature><tp:treatment-sec sec-type="type material" id="SECID0E6QAE"><title>Type material.</title><p><bold><italic>Holotype</italic></bold> male (<abbrev xmlns:xlink="http://www.w3.org/1999/xlink" content-type="institution" xlink:title="College of Biology and Agricultural Resources, Huanggang Normal University" id="ABBRID0EKRAE" xlink:type="simple">HNU</abbrev>: 17090801HJL), China: Hunan Province, Huaihua City, Hecheng County, Wushui River, Xiyi Bridge, <named-content xmlns:xlink="http://www.w3.org/1999/xlink" content-type="dwc:verbatimCoordinates" xlink:type="simple"><named-content content-type="geo-json" specific-use="{&#34;type&#34;:&#34;Point&#34;,&#34;coordinates&#34;:[109.961389,27.558056]}" id="NCID0ESRAE" xlink:type="simple">27°33'29"N, 109°57'41"E</named-content></named-content>, 259 m a. s. l., 23.VII.2016, light trap, leg. Haixia Shi. 6 males (<abbrev xmlns:xlink="http://www.w3.org/1999/xlink" content-type="institution" xlink:title="College of Biology and Agricultural Resources, Huanggang Normal University" id="ABBRID0EXRAE" xlink:type="simple">HNU</abbrev>: 17090902HJL, 17090904HJL, 17091004HJL, 17091003HJL, 17090804HJL, 17090803HJL), 21–23.VII. 2016, as holotype.</p></tp:treatment-sec><tp:treatment-sec sec-type="etymology" id="SECID0E3RAE"><title>Etymology.</title><p>From Latin, <italic><tp:taxon-name><tp:taxon-name-part taxon-name-part-type="genus" reg="Corynoneura"/><tp:taxon-name-part taxon-name-part-type="species" reg="gibbera">gibbera</tp:taxon-name-part></tp:taxon-name></italic>, protuberant, referring to the prominent inferior volsella.</p></tp:treatment-sec><tp:treatment-sec sec-type="description" id="SECID0EMSAE"><title>Diagnostic characters.</title><p>The male imago is characterized by having an antenna with nine or ten flagellomeres, <abbrev xmlns:xlink="http://www.w3.org/1999/xlink" xlink:title="antennal ratio" id="ABBRID0ESSAE" xlink:type="simple">AR</abbrev> 0.43–0.57, 0.52; superior volsella triangular; inferior volsella prominent, like a small rectangle, and placed caudally of gonocoxite; transverse sternapodeme inverted U-shaped; phallapodeme scalpel-like, in caudal position of sternapodeme.</p></tp:treatment-sec><tp:treatment-sec sec-type="description" id="SECID0EWSAE"><title>Description.</title><p><bold>Adult male (<italic>N</italic> = 7).</bold> Total length 0.82–1.10, 0.95 mm. Wing length 0.45–0.66, 0.57 mm. Total length/wing length ratio 1.67–1.82, 1.70. Wing length/profemur length ratio 2.32–3.04, 2.79.</p><p><bold><italic>Coloration.</italic></bold> Head brown, with dark brown eyes; thorax dark brown; legs yellowish; tergites I-V yellowish, VI-IX brownish.</p><p><bold><italic>Head.</italic></bold> Antenna with nine or ten flagellomeres, <abbrev xmlns:xlink="http://www.w3.org/1999/xlink" xlink:title="antennal ratio" id="ABBRID0EPTAE" xlink:type="simple">AR</abbrev> 0.43–0.57, 0.52, ultimate flagellomere 98–144, 124 µm long, slightly expanded apically, with many short apical sensilla chaetica (Fig. <xref ref-type="fig" rid="F2">2C</xref>). Tentorium and cibarial pump as in Figure <xref ref-type="fig" rid="F2">2B</xref>, tentorium 101–120, 110µm long; 10–26, 15 µm wide; stipes 48–55, 52 µm long, 2–4, 3 µm wide. Anterior margin of cibarial pump strongly concave. Clypeus with 8–10, 9 setae. Length of palpomeres (in µm): 10–12, 11; 12–14, 13; 14–19, 17; 22–26, 24; 32–53, 44. Palpomere 5/3 ratio: 1.71–2.82, 2.14.</p><fig id="F2" position="float" orientation="portrait"><object-id xmlns:xlink="http://www.w3.org/1999/xlink" content-type="doi" xlink:type="simple">10.3897/zookeys.1082.73019.figure2</object-id><object-id xmlns:xlink="http://www.w3.org/1999/xlink" content-type="arpha" xlink:type="simple">1864CD1B-7167-5CF7-957B-4B9A95852128</object-id><label>Figure 2.</label><caption><p><italic><tp:taxon-name><tp:taxon-name-part taxon-name-part-type="genus" reg="Corynoneura">Corynoneura</tp:taxon-name-part><tp:taxon-name-part taxon-name-part-type="species" reg="gibbera">gibbera</tp:taxon-name-part></tp:taxon-name></italic> sp. nov., male imago. <bold>A</bold> wing <bold>B</bold> tentorium and cibarial pump <bold>C</bold> antenna <bold>D</bold> thorax <bold>E</bold> hind tibial apex <bold>F</bold> hypopygium, dorsal view <bold>G, H</bold> hypopygium, ventral view.</p></caption><graphic xmlns:xlink="http://www.w3.org/1999/xlink" xlink:href="zookeys-1082-087-g002.jpg" position="float" orientation="portrait" xlink:type="simple" id="oo_635945.jpg"><uri content-type="original_file" xlink:type="simple">https://binary.pensoft.net/fig/635945</uri></graphic></fig><p><bold><italic>Thorax</italic></bold> (Fig. <xref ref-type="fig" rid="F2">2D</xref>). Four or five dorsocentral setae. Scutellum with two setae. One or two prealar setae.</p><p><bold><italic>Wing</italic></bold> (Fig. <xref ref-type="fig" rid="F2">2A</xref>). <abbrev xmlns:xlink="http://www.w3.org/1999/xlink" xlink:title="venarum ratio" id="ABBRID0EXVAE" xlink:type="simple">VR</abbrev> 3.0. <abbrev xmlns:xlink="http://www.w3.org/1999/xlink" xlink:title="cubitus" id="ABBRID0E2VAE" xlink:type="simple">Cu</abbrev>/wing length ratio 0.44–0.48, 0.46; costa 151–157, 155 µm long, with five or six setae; <abbrev xmlns:xlink="http://www.w3.org/1999/xlink" xlink:title="cubitus" id="ABBRID0E6VAE" xlink:type="simple">Cu</abbrev> 255–275, 260 µm long; wing width/wing length ratio 0.38–0.44, 0.42.</p><p><bold><italic>Legs.</italic></bold> Fore trochanter with dorsal keel. Spurs of fore tibia 17–24, 19 µm long and 7–12, 10 µm long, spurs of mid tibia 7–10, 8 and 10–12, 11 µm long, and spurs of hind tibia 22–29, 24 µm long and 12–14, 13 µm long. Width of fore tibia at apex 17–22, 19 µm, of mid tibia 12–19, 15 µm, of hind tibia (a) 17–24, 22 µm. Width of hind tibia <sup>1</sup>/<sub>3</sub> from apex (d) 17–22, 20 µm, elongation length (b) 31–43, 36 µm, length of maximum thickening (c<sub>1</sub>) 60–72, 66 µm, total length of thickening (c<sub>2</sub>) 84–120, 95 µm; hind tibial ratios: a/d 1.41–2.00, 1.60; b/d 1.41–2.39, 2.10; c<sub>1</sub>/d 2.73–4.00, 3.75; c<sub>2</sub>/d 3.83–6.67, 5.62. Hind tibia expanded, with comb of 15–19, 16 setae, with S-shaped spur (Fig. <xref ref-type="fig" rid="F2">2E</xref>). Lengths and other proportions of legs as in Table <xref ref-type="table" rid="T2">2</xref>.</p><table-wrap id="T2" position="float" orientation="portrait"><label>Table 2.</label><caption><p>Lengths (in µm) and proportions of legs segments of male <italic><tp:taxon-name><tp:taxon-name-part taxon-name-part-type="genus" reg="Corynoneura">Corynoneura</tp:taxon-name-part><tp:taxon-name-part taxon-name-part-type="species" reg="gibbera">gibbera</tp:taxon-name-part></tp:taxon-name></italic> sp. nov. (<italic>N</italic> = 7).</p></caption><table id="TID0EZWAG" rules="all"><tbody><tr><th rowspan="1" colspan="1"/><th rowspan="1" colspan="1">
                      <abbrev xmlns:xlink="http://www.w3.org/1999/xlink" xlink:title="femur" id="ABBRID0EAYAE" xlink:type="simple">fe</abbrev>
                    </th><th rowspan="1" colspan="1">
                      <abbrev xmlns:xlink="http://www.w3.org/1999/xlink" xlink:title="tibia" id="ABBRID0EIYAE" xlink:type="simple">ti</abbrev>
                    </th><th rowspan="1" colspan="1">
                      <abbrev xmlns:xlink="http://www.w3.org/1999/xlink" xlink:title="tarsomere" id="ABBRID0EQYAE" xlink:type="simple">ta</abbrev>
                      <sub>1</sub>
                    </th><th rowspan="1" colspan="1">
                      <abbrev xmlns:xlink="http://www.w3.org/1999/xlink" xlink:title="tarsomere" id="ABBRID0E1YAE" xlink:type="simple">ta</abbrev>
                      <sub>2</sub>
                    </th><th rowspan="1" colspan="1">
                      <abbrev xmlns:xlink="http://www.w3.org/1999/xlink" xlink:title="tarsomere" id="ABBRID0EEZAE" xlink:type="simple">ta</abbrev>
                      <sub>3</sub>
                    </th><th rowspan="1" colspan="1">
                      <abbrev xmlns:xlink="http://www.w3.org/1999/xlink" xlink:title="tarsomere" id="ABBRID0EOZAE" xlink:type="simple">ta</abbrev>
                      <sub>4</sub>
                    </th></tr><tr><td rowspan="1" colspan="1">P<sub>1</sub></td><td rowspan="1" colspan="1">194–225, 208</td><td rowspan="1" colspan="1">225–255,245</td><td rowspan="1" colspan="1">120–146,131</td><td rowspan="1" colspan="1">70–82, 73</td><td rowspan="1" colspan="1">38–46,42</td><td rowspan="1" colspan="1">19–22, 20</td></tr><tr><td rowspan="1" colspan="1">P<sub>2</sub></td><td rowspan="1" colspan="1">265–323,297</td><td rowspan="1" colspan="1">245–284, 265</td><td rowspan="1" colspan="1">144–176, 162</td><td rowspan="1" colspan="1">65–79, 72</td><td rowspan="1" colspan="1">34–36, 35</td><td rowspan="1" colspan="1">14–19, 17</td></tr><tr><td rowspan="1" colspan="1">P<sub>3</sub></td><td rowspan="1" colspan="1">225–265, 243</td><td rowspan="1" colspan="1">235–284, 255</td><td rowspan="1" colspan="1">120–146, 132</td><td rowspan="1" colspan="1">70–77, 75</td><td rowspan="1" colspan="1">29–31, 30</td><td rowspan="1" colspan="1">17–19, 18</td></tr><tr><td rowspan="1" colspan="1"/><td rowspan="1" colspan="1">
                      <bold>
                        <abbrev xmlns:xlink="http://www.w3.org/1999/xlink" xlink:title="tarsomere" id="ABBRID0EF3AE" xlink:type="simple">ta</abbrev>
                        <sub>5</sub>
                      </bold>
                    </td><td rowspan="1" colspan="1">
                      <bold>
                        <abbrev xmlns:xlink="http://www.w3.org/1999/xlink" xlink:title="leg ratio" id="ABBRID0EP3AE" xlink:type="simple">LR</abbrev>
                      </bold>
                    </td><td rowspan="1" colspan="1">
                      <bold>
                        <abbrev xmlns:xlink="http://www.w3.org/1999/xlink" xlink:title="Bein ratio" id="ABBRID0EY3AE" xlink:type="simple">BV</abbrev>
                      </bold>
                    </td><td rowspan="1" colspan="1">
                      <bold>
                        <abbrev xmlns:xlink="http://www.w3.org/1999/xlink" xlink:title="Schenkel-Schiene ratio" id="ABBRID0EB4AE" xlink:type="simple">SV</abbrev>
                      </bold>
                    </td><td rowspan="1" colspan="1">
                      <bold>
                        <abbrev xmlns:xlink="http://www.w3.org/1999/xlink" xlink:title="bristle ratio" id="ABBRID0EK4AE" xlink:type="simple">BR</abbrev>
                      </bold>
                    </td><td rowspan="1" colspan="1"/></tr><tr><td rowspan="1" colspan="1">P<sub>1</sub></td><td rowspan="1" colspan="1">26–31, 29</td><td rowspan="1" colspan="1">0.51–0.56,0.53</td><td rowspan="1" colspan="1">3.35–3.75, 3.55</td><td rowspan="1" colspan="1">3.32–3.68, 3.48</td><td rowspan="1" colspan="1">1.30–2.20, 1.70</td><td rowspan="1" colspan="1"/></tr><tr><td rowspan="1" colspan="1">P<sub>2</sub></td><td rowspan="1" colspan="1">26–31, 29</td><td rowspan="1" colspan="1">0.59–0.62, 0.61</td><td rowspan="1" colspan="1">4.61–4.88, 4.74</td><td rowspan="1" colspan="1">3.40–4.16, 3.64</td><td rowspan="1" colspan="1">1.50–2.20, 1.80</td><td rowspan="1" colspan="1"/></tr><tr><td rowspan="1" colspan="1">P<sub>3</sub></td><td rowspan="1" colspan="1">26–31, 29</td><td rowspan="1" colspan="1">0.51–0.54, 0.52</td><td rowspan="1" colspan="1">3.91–4.46, 4.15</td><td rowspan="1" colspan="1">3.56–3.92, 3.76</td><td rowspan="1" colspan="1">2.00–2.20, 2.10</td><td rowspan="1" colspan="1"/></tr></tbody></table></table-wrap><p><bold><italic>Hypopygium</italic></bold> (Fig. <xref ref-type="fig" rid="F2">2F-H</xref>). Tergite IX medially slightly incurved. Superior volsella triangular, with rounded margin. Inferior volsella prominent, rectangular, placed caudally. Phallapodeme scalpel-like, apically curved, 31–36, 34 µm long, in caudal position of sternapodeme. Transverse sternapodeme 17–26, 21 µm wide, with oral projection, inverted U-shaped. Gonostylus relatively long and slender, curved tapering, 26–29, 28 µm long; megaseta 4–5 µm long. <abbrev xmlns:xlink="http://www.w3.org/1999/xlink" xlink:title="hypopygium ratio" id="ABBRID0EFAAG" xlink:type="simple">HR</abbrev> 2.24–2.48, 2.38; <abbrev xmlns:xlink="http://www.w3.org/1999/xlink" xlink:title="hypopygium value" id="ABBRID0EJAAG" xlink:type="simple">HV</abbrev> 3.15–3.79, 3.39.</p></tp:treatment-sec><tp:treatment-sec sec-type="remarks" id="SECID0ENAAG"><title>Remarks.</title><p>This species is closely related to <italic><tp:taxon-name><tp:taxon-name-part taxon-name-part-type="genus" reg="Corynoneura">Corynoneura</tp:taxon-name-part><tp:taxon-name-part taxon-name-part-type="species" reg="macula">macula</tp:taxon-name-part></tp:taxon-name></italic> Fu &amp; Sæther, 2012 by having similarly shaped inferior volsella and an inverted U-shaped sternapodeme. The new species can be separated from the latter by having <abbrev xmlns:xlink="http://www.w3.org/1999/xlink" xlink:title="antennal ratio" id="ABBRID0E5AAG" xlink:type="simple">AR</abbrev> 0.43–0.57, 0.52, gonostylus relatively long and slender, apically curved, while <italic><tp:taxon-name><tp:taxon-name-part taxon-name-part-type="genus" reg="Corynoneura">C.</tp:taxon-name-part><tp:taxon-name-part taxon-name-part-type="species" reg="macula">macula</tp:taxon-name-part></tp:taxon-name></italic> has a yellowish antenna with a dark brown apical spot, <abbrev xmlns:xlink="http://www.w3.org/1999/xlink" xlink:title="antennal ratio" id="ABBRID0ENBAG" xlink:type="simple">AR</abbrev> 0.27–0.37, and the gonostylus is relatively short and strongly curved. The new species is also similar to <italic><tp:taxon-name><tp:taxon-name-part taxon-name-part-type="genus" reg="Corynoneura">Corynoneura</tp:taxon-name-part><tp:taxon-name-part taxon-name-part-type="species" reg="aurora">aurora</tp:taxon-name-part></tp:taxon-name></italic> Makarchenko &amp; Makarchenko, 2010 by having similar inferior volsella, the same shaped sternapodeme and phallapodeme, but differs from the latter by the antenna having 12 flagellomeres, and the gonostylus being slightly convex on the outer edge in <italic><tp:taxon-name><tp:taxon-name-part taxon-name-part-type="genus" reg="Corynoneura">C.</tp:taxon-name-part><tp:taxon-name-part taxon-name-part-type="species" reg="aurora">aurora</tp:taxon-name-part></tp:taxon-name></italic>.</p></tp:treatment-sec></tp:taxon-treatment>
