# Supplementary material for: ﻿Corynoneura Winnertz species from Hunan Province, Oriental China, delineated with morphological and 16S rDNA data (Diptera, Chironomidae)
Source: Zookeys. 2022 Jan 19;1082:87–102. doi: 10.3897/zookeys.1082.73019 (PMC8791922; doi:10.3897/zookeys.1082.73019)
Supplement: XML Treatment for Corynoneura incuria [file zookeys.1082.73019-treatment4.xml]

<!DOCTYPE tp:taxon-treatment
  PUBLIC "-//TaxonX//DTD Taxonomic Treatment Publishing DTD v0 20100105//EN" "tax-treatment-NSO.dtd">
<tp:taxon-treatment xmlns:tp="http://www.plazi.org/taxpub"><tp:treatment-meta><kwd-group><label>Taxon classification</label><kwd>
                <named-content content-type="kingdom">Animalia</named-content>
              </kwd><kwd>
                <named-content content-type="order">Diptera</named-content>
              </kwd><kwd>
                <named-content content-type="family">Chironomidae</named-content>
              </kwd></kwd-group><mixed-citation publication-type="journal"><person-group><name><surname>Fu</surname><given-names>Yue</given-names></name><name><surname>Fang</surname><given-names>Xiang-Liang</given-names></name><name><surname>Wang</surname><given-names>Xin-Hua</given-names></name><name><surname>Shen</surname><given-names>Mi</given-names></name><name><surname>Xiao</surname><given-names>Yun-Li</given-names></name></person-group><article-title>﻿<italic><tp:taxon-name><tp:taxon-name-part taxon-name-part-type="genus" reg="Corynoneura">Corynoneura</tp:taxon-name-part></tp:taxon-name></italic> Winnertz species from Hunan Province, Oriental China, delineated with morphological and 16S rDNA data (<tp:taxon-name><tp:taxon-name-part taxon-name-part-type="order">Diptera</tp:taxon-name-part></tp:taxon-name>, <tp:taxon-name><tp:taxon-name-part taxon-name-part-type="family">Chironomidae</tp:taxon-name-part></tp:taxon-name>)</article-title><source>Zookeys</source><day>19</day><month>01</month><year>2022</year><volume>1082</volume><fpage>87</fpage><lpage>102</lpage><pub-id pub-id-type="doi">10.3897/zookeys.1082.73019</pub-id></mixed-citation></tp:treatment-meta><tp:nomenclature><label>﻿</label><tp:taxon-name>
              <object-id xmlns:xlink="http://www.w3.org/1999/xlink" content-type="arpha" xlink:type="simple">B4B1ACE9-6F94-5984-9411-51EDA4BAEE72</object-id>
              <tp:taxon-name-part taxon-name-part-type="genus" reg="Corynoneura">Corynoneura</tp:taxon-name-part>
              <tp:taxon-name-part taxon-name-part-type="species" reg="incuria">incuria</tp:taxon-name-part>
              <object-id xmlns:xlink="http://www.w3.org/1999/xlink" content-type="zoobank" xlink:type="simple">http://zoobank.org/D06DACE6-EDDD-4172-90AC-E9589D535DAD</object-id>
            </tp:taxon-name><tp:taxon-authority>Fu</tp:taxon-authority><tp:taxon-status xmlns:xlink="http://www.w3.org/1999/xlink" xlink:type="simple">sp. nov.</tp:taxon-status><xref ref-type="fig" rid="F3">Figures 3</xref><xref ref-type="fig" rid="F4">, 4</xref></tp:nomenclature><tp:treatment-sec sec-type="type material" id="SECID0EZDAG"><title>Type material.</title><p><bold><italic>Holotype</italic></bold> male (<abbrev xmlns:xlink="http://www.w3.org/1999/xlink" content-type="institution" xlink:title="College of Biology and Agricultural Resources, Huanggang Normal University" id="ABBRID0EEEAG" xlink:type="simple">HNU</abbrev>: 17090903HJL), China: Hunan Province, Huaihua City, Hecheng County, Wushui River, Xiyi Bridge, <named-content xmlns:xlink="http://www.w3.org/1999/xlink" content-type="dwc:verbatimCoordinates" xlink:type="simple"><named-content content-type="geo-json" specific-use="{&#34;type&#34;:&#34;Point&#34;,&#34;coordinates&#34;:[109.961389,29.558056]}" id="NCID0EMEAG" xlink:type="simple">29°33'29"N, 109°57'41"E</named-content></named-content>, 259 m a. s. l., 23.VII.2016, light trap, leg. Jingli Huang. <bold><italic>Paratype</italic></bold>: 1 female (<abbrev xmlns:xlink="http://www.w3.org/1999/xlink" content-type="institution" xlink:title="College of Biology and Agricultural Resources, Huanggang Normal University" id="ABBRID0EUEAG" xlink:type="simple">HNU</abbrev>:17091205HJL), CHINA: Hunan Province, Loudi City, Xinhua County, Xihe Town, Cushi Village, <named-content xmlns:xlink="http://www.w3.org/1999/xlink" content-type="dwc:verbatimCoordinates" xlink:type="simple"><named-content content-type="geo-json" specific-use="{&#34;type&#34;:&#34;Point&#34;,&#34;coordinates&#34;:[111.530833,27.862500]}" id="NCID0E3EAG" xlink:type="simple">27°51'45"N, 111°31'51"E</named-content></named-content>, 315 m a. s. l., 29.Ⅶ.2016, sweep net, leg. Jingli Huang.</p></tp:treatment-sec><tp:treatment-sec sec-type="etymology" id="SECID0EBFAG"><title>Etymology.</title><p>From Latin, <italic><tp:taxon-name><tp:taxon-name-part taxon-name-part-type="genus" reg="Corynoneura"/><tp:taxon-name-part taxon-name-part-type="species" reg="incuria">incuria</tp:taxon-name-part></tp:taxon-name></italic>, neglect, referring to the inferior volsella being absent and fused with the inner margin of gonocoxite.</p></tp:treatment-sec><tp:treatment-sec sec-type="description" id="SECID0ERFAG"><title>Diagnostic characters.</title><p>The male imago is characterized by having antenna with eleven flagellomeres, <abbrev xmlns:xlink="http://www.w3.org/1999/xlink" xlink:title="antennal ratio" id="ABBRID0EXFAG" xlink:type="simple">AR</abbrev> 0.31; anterior margin of cibarial pump strongly concave; superior volsella developed and with right-angled corner; inferior volsella almost absent, fused with the inner margin of gonocoxite; transverse sternapodeme curved into U-shaped; phallapodeme scalpel-like, apical slightly curved, placed caudal position of sternapodeme. The female imago is characterized by coxosternapodeme with a single transparent, well-developed lamella.</p></tp:treatment-sec><tp:treatment-sec sec-type="description" id="SECID0E2FAG"><title>Description.</title><p><bold>Ault male (<italic>N</italic> = 1).</bold> Total length 1.08 mm. Wing length 0.63 mm. Total length/wing length ratio 1.70.</p><p><bold><italic>Coloration.</italic></bold> Head and thorax brown, eyes dark brown. Legs pale yellow. Abdominal tergites I-V yellowish, VI-IX yellow-brown.</p><p><bold><italic>Head.</italic></bold> Antenna with eleven flagellomeres, <abbrev xmlns:xlink="http://www.w3.org/1999/xlink" xlink:title="antennal ratio" id="ABBRID0EUGAG" xlink:type="simple">AR</abbrev> 0.31, ultimate flagellomere 96 µm long, slightly expanded apically, with many apical sensilla chaetica (Fig. <xref ref-type="fig" rid="F3">3C</xref>). Tentorium and cibarial pump as in Figure <xref ref-type="fig" rid="F3">3B</xref>, tentorium 120 µm long; 12 µm wide. Anterior margin of cibarial pump strongly concave. Palpomeres lost.</p><fig id="F3" position="float" orientation="portrait"><object-id xmlns:xlink="http://www.w3.org/1999/xlink" content-type="doi" xlink:type="simple">10.3897/zookeys.1082.73019.figure3</object-id><object-id xmlns:xlink="http://www.w3.org/1999/xlink" content-type="arpha" xlink:type="simple">EAEB7650-CEA5-5596-942D-C4B5DD88008B</object-id><label>Figure 3.</label><caption><p><italic><tp:taxon-name><tp:taxon-name-part taxon-name-part-type="genus" reg="Corynoneura">Corynoneura</tp:taxon-name-part><tp:taxon-name-part taxon-name-part-type="species" reg="incuria">incuria</tp:taxon-name-part></tp:taxon-name></italic> sp. nov., male imago. <bold>A</bold> wing <bold>B</bold> tentorium and cibarial pump <bold>C</bold> antenna <bold>D</bold> legs <bold>E</bold> thorax <bold>F</bold> hypopygium, dorsal view <bold>G</bold> hypopygium, ventral view.</p></caption><graphic xmlns:xlink="http://www.w3.org/1999/xlink" xlink:href="zookeys-1082-087-g003.jpg" position="float" orientation="portrait" xlink:type="simple" id="oo_635946.jpg"><uri content-type="original_file" xlink:type="simple">https://binary.pensoft.net/fig/635946</uri></graphic></fig><p><bold><italic>Thorax</italic></bold> (Fig. <xref ref-type="fig" rid="F3">3E</xref>). Five dorsocentral setae. Scutellum with two setae.</p><p><bold><italic>Wing</italic></bold> (Fig. <xref ref-type="fig" rid="F3">3A</xref>). <abbrev xmlns:xlink="http://www.w3.org/1999/xlink" xlink:title="venarum ratio" id="ABBRID0E3IAG" xlink:type="simple">VR</abbrev> 3.2. <abbrev xmlns:xlink="http://www.w3.org/1999/xlink" xlink:title="cubitus" id="ABBRID0EAJAG" xlink:type="simple">Cu</abbrev>/wing length ratio 0.52; Costa 175 µm long, with five setae; <abbrev xmlns:xlink="http://www.w3.org/1999/xlink" xlink:title="cubitus" id="ABBRID0EEJAG" xlink:type="simple">Cu</abbrev> 245 µm long; wing width/wing length ratio 0.49.</p><p><bold><italic>Legs.</italic></bold> Fore trochanter with dorsal keel. Spurs of fore tibia 12 µm long and 7 µm long, spurs of mid tibia 7 and 9 µm long, and spurs of hind tibia 31 µm long and 10 µm long. Width of fore tibia at apex 17 µm, of mid tibia 17 µm, of hind tibia (a) 36 µm. Width of hind tibia <sup>1</sup>/<sub>3</sub> from apex (d) 19 µm, elongation length (b) 38 µm, length of maximum thickening (c<sub>1</sub>) 60 µm, total length of thickening (c<sub>2</sub>) 103 µm; hind tibial ratios: a/d 1.89; b/d 2.00; c<sub>1</sub>/d 3.16; c<sub>2</sub>/d 5.42. Hind tibia expanded, with comb of 16 setae, with S-shaped spur (Fig. <xref ref-type="fig" rid="F3">3D</xref>). Lengths and proportions of legs as in Table <xref ref-type="table" rid="T3">3</xref>.</p><table-wrap id="T3" position="float" orientation="portrait"><label>Table 3.</label><caption><p>Lengths (in µm) and proportions of legs segments of male <italic><tp:taxon-name><tp:taxon-name-part taxon-name-part-type="genus" reg="Corynoneura">Corynoneura</tp:taxon-name-part><tp:taxon-name-part taxon-name-part-type="species" reg="incuria">incuria</tp:taxon-name-part></tp:taxon-name></italic> sp. nov. (<italic>N</italic> = 1).</p></caption><table id="TID0ECCBG" rules="all"><tbody><tr><th rowspan="1" colspan="1"/><th rowspan="1" colspan="1">
                      <abbrev xmlns:xlink="http://www.w3.org/1999/xlink" xlink:title="femur" id="ABBRID0EFLAG" xlink:type="simple">fe</abbrev>
                    </th><th rowspan="1" colspan="1">
                      <abbrev xmlns:xlink="http://www.w3.org/1999/xlink" xlink:title="tibia" id="ABBRID0ENLAG" xlink:type="simple">ti</abbrev>
                    </th><th rowspan="1" colspan="1">
                      <abbrev xmlns:xlink="http://www.w3.org/1999/xlink" xlink:title="tarsomere" id="ABBRID0EVLAG" xlink:type="simple">ta</abbrev>
                      <sub>1</sub>
                    </th><th rowspan="1" colspan="1">
                      <abbrev xmlns:xlink="http://www.w3.org/1999/xlink" xlink:title="tarsomere" id="ABBRID0E6LAG" xlink:type="simple">ta</abbrev>
                      <sub>2</sub>
                    </th><th rowspan="1" colspan="1">
                      <abbrev xmlns:xlink="http://www.w3.org/1999/xlink" xlink:title="tarsomere" id="ABBRID0EJMAG" xlink:type="simple">ta</abbrev>
                      <sub>3</sub>
                    </th><th rowspan="1" colspan="1">
                      <abbrev xmlns:xlink="http://www.w3.org/1999/xlink" xlink:title="tarsomere" id="ABBRID0ETMAG" xlink:type="simple">ta</abbrev>
                      <sub>4</sub>
                    </th><th rowspan="1" colspan="1">
                      <abbrev xmlns:xlink="http://www.w3.org/1999/xlink" xlink:title="tarsomere" id="ABBRID0E4MAG" xlink:type="simple">ta</abbrev>
                      <sub>5</sub>
                    </th><th rowspan="1" colspan="1">
                      <abbrev xmlns:xlink="http://www.w3.org/1999/xlink" xlink:title="leg ratio" id="ABBRID0EHNAG" xlink:type="simple">LR</abbrev>
                    </th><th rowspan="1" colspan="1">
                      <abbrev xmlns:xlink="http://www.w3.org/1999/xlink" xlink:title="Bein ratio" id="ABBRID0EPNAG" xlink:type="simple">BV</abbrev>
                    </th><th rowspan="1" colspan="1">
                      <abbrev xmlns:xlink="http://www.w3.org/1999/xlink" xlink:title="Schenkel-Schiene ratio" id="ABBRID0EXNAG" xlink:type="simple">SV</abbrev>
                    </th><th rowspan="1" colspan="1">
                      <abbrev xmlns:xlink="http://www.w3.org/1999/xlink" xlink:title="bristle ratio" id="ABBRID0E6NAG" xlink:type="simple">BR</abbrev>
                    </th></tr><tr><td rowspan="1" colspan="1">P<sub>1</sub></td><td rowspan="1" colspan="1">228</td><td rowspan="1" colspan="1">255</td><td rowspan="1" colspan="1">134</td><td rowspan="1" colspan="1">72</td><td rowspan="1" colspan="1">41</td><td rowspan="1" colspan="1">22</td><td rowspan="1" colspan="1">26</td><td rowspan="1" colspan="1">0.53</td><td rowspan="1" colspan="1">3.83</td><td rowspan="1" colspan="1">3.60</td><td rowspan="1" colspan="1">1.90</td></tr><tr><td rowspan="1" colspan="1">P<sub>2</sub></td><td rowspan="1" colspan="1">323</td><td rowspan="1" colspan="1">265</td><td rowspan="1" colspan="1">158</td><td rowspan="1" colspan="1">73</td><td rowspan="1" colspan="1">34</td><td rowspan="1" colspan="1">16</td><td rowspan="1" colspan="1">28</td><td rowspan="1" colspan="1">0.60</td><td rowspan="1" colspan="1">4.96</td><td rowspan="1" colspan="1">4.35</td><td rowspan="1" colspan="1">2.00</td></tr><tr><td rowspan="1" colspan="1">P<sub>3</sub></td><td rowspan="1" colspan="1">255</td><td rowspan="1" colspan="1">265</td><td rowspan="1" colspan="1">134</td><td rowspan="1" colspan="1">77</td><td rowspan="1" colspan="1">31</td><td rowspan="1" colspan="1">17</td><td rowspan="1" colspan="1">31</td><td rowspan="1" colspan="1">0.51</td><td rowspan="1" colspan="1">4.19</td><td rowspan="1" colspan="1">3.88</td><td rowspan="1" colspan="1">2.00</td></tr></tbody></table></table-wrap><p><bold><italic>Hypopygium</italic></bold> (Fig. <xref ref-type="fig" rid="F3">3F-G</xref>). Tergite IX very developed, almost covering the gonocoxite, medially distinctly incurved. Superior volsella with right-angled corner and triangle, and anteromedially separated. Inferior volsella fused with inner margin of gonocoxite bearing many glandular setae. Phallapodeme scalpel-like, apex slightly curved, 31 µm long, and joined with sternapodeme placed caudally. Transverse sternapodeme 14 µm wide, inverted U-shaped with small oral projection, lateral sternapodeme with small attachment point placed and directed caudally. Gonostylus curved, tapering, 23 µm long; megaseta 4 µm long. <abbrev xmlns:xlink="http://www.w3.org/1999/xlink" xlink:title="hypopygium ratio" id="ABBRID0EDSAG" xlink:type="simple">HR</abbrev> 2.77; <abbrev xmlns:xlink="http://www.w3.org/1999/xlink" xlink:title="hypopygium value" id="ABBRID0EHSAG" xlink:type="simple">HV</abbrev> 4.15.</p><p><bold>Adult female (<italic>N</italic> = 1).</bold> Total length 0.83 mm. Wing length 0.59 mm. Total length/wing length ratio 1.41. Wing length/profemur length ratio 3.61.</p><p><bold><italic>Coloration.</italic></bold> Head, eyes, and thorax brown. Legs pale yellow. Abdomen yellowish brown.</p><p><bold><italic>Head.</italic></bold> Tentorium 72 µm long; 7 µm wide. Clypeus with four setae.</p><p><bold><italic>Thorax</italic></bold> (Fig. <xref ref-type="fig" rid="F4">4C</xref>). Five dorsocentral setae. Scutellum with two setae. Two prealar setae.</p><fig id="F4" position="float" orientation="portrait"><object-id xmlns:xlink="http://www.w3.org/1999/xlink" content-type="doi" xlink:type="simple">10.3897/zookeys.1082.73019.figure4</object-id><object-id xmlns:xlink="http://www.w3.org/1999/xlink" content-type="arpha" xlink:type="simple">009DF9F7-9C22-5B9D-852A-6C18816C49EB</object-id><label>Figure 4.</label><caption><p><italic><tp:taxon-name><tp:taxon-name-part taxon-name-part-type="genus" reg="Corynoneura">Corynoneura</tp:taxon-name-part><tp:taxon-name-part taxon-name-part-type="species" reg="incuria">incuria</tp:taxon-name-part></tp:taxon-name></italic> sp. nov., female imago. <bold>A</bold> wing <bold>B</bold> hind tibial apex <bold>C</bold> thorax <bold>D</bold> genitalia.</p></caption><graphic xmlns:xlink="http://www.w3.org/1999/xlink" xlink:href="zookeys-1082-087-g004.jpg" position="float" orientation="portrait" xlink:type="simple" id="oo_635947.jpg"><uri content-type="original_file" xlink:type="simple">https://binary.pensoft.net/fig/635947</uri></graphic></fig><p><bold><italic>Wing</italic></bold> (Fig. <xref ref-type="fig" rid="F4">4A</xref>). Wing broader than in male. <abbrev xmlns:xlink="http://www.w3.org/1999/xlink" xlink:title="venarum ratio" id="ABBRID0EWUAG" xlink:type="simple">VR</abbrev> 2.5. <abbrev xmlns:xlink="http://www.w3.org/1999/xlink" xlink:title="cubitus" id="ABBRID0E1UAG" xlink:type="simple">Cu</abbrev> 305 µm long; <abbrev xmlns:xlink="http://www.w3.org/1999/xlink" xlink:title="cubitus" id="ABBRID0E5UAG" xlink:type="simple">Cu</abbrev>/wing length ratio 0.52; C 265 µm long; C/wing length ratio 0.45; wing width/wing length ratio 0.49. Costa with 13 setae.</p><p><bold><italic>Legs.</italic></bold> Fore trochanter with dorsal keel. Spurs of fore tibia 10 µm long, spurs of mid tibia 7 and 12 µm long, and spurs of hind tibia 22 µm and 12 µm long. Width fore tibia at apex of 17 µm, of mid tibia 14 µm, of hind tibia (a) 29 µm. Width of hind tibia <sup>1</sup>/<sub>3</sub> from apex (d) 22 µm, elongation length (b) 31 µm, length of maximum thickening (c<sub>1</sub>) 60 µm, total length of thickening (c<sub>2</sub>) 96 µm; hind tibial ratios: a/d 1.32; b/d 1.41; c<sub>1</sub>/d 2.72; c<sub>2</sub>/d 4.36. Hind tibia expanded, with comb of 14 setae, with S-shaped spur (Fig. <xref ref-type="fig" rid="F4">4B</xref>). Lengths and other proportions of legs as in Table <xref ref-type="table" rid="T4">4</xref>.</p><table-wrap id="T4" position="float" orientation="portrait"><label>Table 4.</label><caption><p>Lengths (in µm) and proportions of legs segments of female <italic><tp:taxon-name><tp:taxon-name-part taxon-name-part-type="genus" reg="Corynoneura">Corynoneura</tp:taxon-name-part><tp:taxon-name-part taxon-name-part-type="species" reg="incuria">incuria</tp:taxon-name-part></tp:taxon-name></italic> sp. nov. (<italic>N</italic> = 1).</p></caption><table id="TID0EQLBG" rules="all"><tbody><tr><th rowspan="1" colspan="1"/><th rowspan="1" colspan="1">
                      <abbrev xmlns:xlink="http://www.w3.org/1999/xlink" xlink:title="femur" id="ABBRID0E6WAG" xlink:type="simple">fe</abbrev>
                    </th><th rowspan="1" colspan="1">
                      <abbrev xmlns:xlink="http://www.w3.org/1999/xlink" xlink:title="tibia" id="ABBRID0EHXAG" xlink:type="simple">ti</abbrev>
                    </th><th rowspan="1" colspan="1">
                      <abbrev xmlns:xlink="http://www.w3.org/1999/xlink" xlink:title="tarsomere" id="ABBRID0EPXAG" xlink:type="simple">ta</abbrev>
                      <sub>1</sub>
                    </th><th rowspan="1" colspan="1">
                      <abbrev xmlns:xlink="http://www.w3.org/1999/xlink" xlink:title="tarsomere" id="ABBRID0EZXAG" xlink:type="simple">ta</abbrev>
                      <sub>2</sub>
                    </th><th rowspan="1" colspan="1">
                      <abbrev xmlns:xlink="http://www.w3.org/1999/xlink" xlink:title="tarsomere" id="ABBRID0EDYAG" xlink:type="simple">ta</abbrev>
                      <sub>3</sub>
                    </th><th rowspan="1" colspan="1">
                      <abbrev xmlns:xlink="http://www.w3.org/1999/xlink" xlink:title="tarsomere" id="ABBRID0ENYAG" xlink:type="simple">ta</abbrev>
                      <sub>4</sub>
                    </th><th rowspan="1" colspan="1">
                      <abbrev xmlns:xlink="http://www.w3.org/1999/xlink" xlink:title="tarsomere" id="ABBRID0EXYAG" xlink:type="simple">ta</abbrev>
                      <sub>5</sub>
                    </th><th rowspan="1" colspan="1">
                      <abbrev xmlns:xlink="http://www.w3.org/1999/xlink" xlink:title="leg ratio" id="ABBRID0EBZAG" xlink:type="simple">LR</abbrev>
                    </th><th rowspan="1" colspan="1">
                      <abbrev xmlns:xlink="http://www.w3.org/1999/xlink" xlink:title="Bein ratio" id="ABBRID0EJZAG" xlink:type="simple">BV</abbrev>
                    </th><th rowspan="1" colspan="1">
                      <abbrev xmlns:xlink="http://www.w3.org/1999/xlink" xlink:title="Schenkel-Schiene ratio" id="ABBRID0ERZAG" xlink:type="simple">SV</abbrev>
                    </th><th rowspan="1" colspan="1">
                      <abbrev xmlns:xlink="http://www.w3.org/1999/xlink" xlink:title="bristle ratio" id="ABBRID0EZZAG" xlink:type="simple">BR</abbrev>
                    </th></tr><tr><td rowspan="1" colspan="1">P<sub>1</sub></td><td rowspan="1" colspan="1">183</td><td rowspan="1" colspan="1">214</td><td rowspan="1" colspan="1">106</td><td rowspan="1" colspan="1">65</td><td rowspan="1" colspan="1">36</td><td rowspan="1" colspan="1">17</td><td rowspan="1" colspan="1">26</td><td rowspan="1" colspan="1">0.50</td><td rowspan="1" colspan="1">3.35</td><td rowspan="1" colspan="1">3.56</td><td rowspan="1" colspan="1">2.50</td></tr><tr><td rowspan="1" colspan="1">P<sub>2</sub></td><td rowspan="1" colspan="1">314</td><td rowspan="1" colspan="1">230</td><td rowspan="1" colspan="1">146</td><td rowspan="1" colspan="1">67</td><td rowspan="1" colspan="1">31</td><td rowspan="1" colspan="1">17</td><td rowspan="1" colspan="1">24</td><td rowspan="1" colspan="1">0.63</td><td rowspan="1" colspan="1">4.96</td><td rowspan="1" colspan="1">3.73</td><td rowspan="1" colspan="1">1.70</td></tr><tr><td rowspan="1" colspan="1">P<sub>3</sub></td><td rowspan="1" colspan="1">199</td><td rowspan="1" colspan="1">216</td><td rowspan="1" colspan="1">113</td><td rowspan="1" colspan="1">70</td><td rowspan="1" colspan="1">27</td><td rowspan="1" colspan="1">17</td><td rowspan="1" colspan="1">24</td><td rowspan="1" colspan="1">0.52</td><td rowspan="1" colspan="1">3.83</td><td rowspan="1" colspan="1">3.67</td><td rowspan="1" colspan="1">1.80</td></tr></tbody></table></table-wrap><p><bold><italic>Genitalia</italic></bold> (Fig. <xref ref-type="fig" rid="F4">4D</xref>). Tergite IX without long caudal setae. Cercus 26 µm long, 23 µm wide. Notum length 96 µm. Coxosternapodeme with a single transparent well-developed lamella. Seminal capsule 40 µm long, neck 8 µm long, 6 µm wide.</p></tp:treatment-sec><tp:treatment-sec sec-type="remarks" id="SECID0E44AG"><title>Remarks.</title><p>This species is closely related to <italic><tp:taxon-name><tp:taxon-name-part taxon-name-part-type="genus" reg="Corynoneura">Corynoneura</tp:taxon-name-part><tp:taxon-name-part taxon-name-part-type="species" reg="tokarapequea">tokarapequea</tp:taxon-name-part></tp:taxon-name></italic> Sasa &amp; Suzuki, 1995 by having antenna with eleven flagellomeres, the same shaped sternapodeme and phallapodeme, and a similar gonostylus. The new species can be separated from the latter by having <abbrev xmlns:xlink="http://www.w3.org/1999/xlink" xlink:title="antennal ratio" id="ABBRID0EO5AG" xlink:type="simple">AR</abbrev> 0.31, the inferior volsella almost absent and fused with the inner margin of the gonocoxite, while <italic><tp:taxon-name><tp:taxon-name-part taxon-name-part-type="genus" reg="Corynoneura">C.</tp:taxon-name-part><tp:taxon-name-part taxon-name-part-type="species" reg="tokarapequea">tokarapequea</tp:taxon-name-part></tp:taxon-name></italic> has <abbrev xmlns:xlink="http://www.w3.org/1999/xlink" xlink:title="antennal ratio" id="ABBRID0E45AG" xlink:type="simple">AR</abbrev> 0.62–0.70, the inferior volsella obvious and near rectangular. The new species is also similar to <italic><tp:taxon-name><tp:taxon-name-part taxon-name-part-type="genus" reg="Corynoneura">Corynoneura</tp:taxon-name-part><tp:taxon-name-part taxon-name-part-type="species" reg="floridaensis">floridaensis</tp:taxon-name-part></tp:taxon-name></italic> Fu &amp; Sæther, 2012 by the antenna with eleven flagellomeres, <abbrev xmlns:xlink="http://www.w3.org/1999/xlink" xlink:title="antennal ratio" id="ABBRID0EM6AG" xlink:type="simple">AR</abbrev> 0.36, same shaped sternapodeme and phallapodeme, but differs from the latter by having a thick transverse sternapodeme, and the gonostylus is strongly curved in <italic><tp:taxon-name><tp:taxon-name-part taxon-name-part-type="genus" reg="Corynoneura">C.</tp:taxon-name-part><tp:taxon-name-part taxon-name-part-type="species" reg="floridaensis">floridaensis</tp:taxon-name-part></tp:taxon-name></italic>.</p></tp:treatment-sec></tp:taxon-treatment>
