# Supplementary material for: ﻿Corynoneura Winnertz species from Hunan Province, Oriental China, delineated with morphological and 16S rDNA data (Diptera, Chironomidae)
Source: Zookeys. 2022 Jan 19;1082:87–102. doi: 10.3897/zookeys.1082.73019 (PMC8791922; doi:10.3897/zookeys.1082.73019)
Supplement: XML Treatment for Corynoneura longshanensis [file zookeys.1082.73019-treatment5.xml]

<!DOCTYPE tp:taxon-treatment
  PUBLIC "-//TaxonX//DTD Taxonomic Treatment Publishing DTD v0 20100105//EN" "tax-treatment-NSO.dtd">
<tp:taxon-treatment xmlns:tp="http://www.plazi.org/taxpub"><tp:treatment-meta><kwd-group><label>Taxon classification</label><kwd>
                <named-content content-type="kingdom">Animalia</named-content>
              </kwd><kwd>
                <named-content content-type="order">Diptera</named-content>
              </kwd><kwd>
                <named-content content-type="family">Chironomidae</named-content>
              </kwd></kwd-group><mixed-citation publication-type="journal"><person-group><name><surname>Fu</surname><given-names>Yue</given-names></name><name><surname>Fang</surname><given-names>Xiang-Liang</given-names></name><name><surname>Wang</surname><given-names>Xin-Hua</given-names></name><name><surname>Shen</surname><given-names>Mi</given-names></name><name><surname>Xiao</surname><given-names>Yun-Li</given-names></name></person-group><article-title>﻿<italic><tp:taxon-name><tp:taxon-name-part taxon-name-part-type="genus" reg="Corynoneura">Corynoneura</tp:taxon-name-part></tp:taxon-name></italic> Winnertz species from Hunan Province, Oriental China, delineated with morphological and 16S rDNA data (<tp:taxon-name><tp:taxon-name-part taxon-name-part-type="order">Diptera</tp:taxon-name-part></tp:taxon-name>, <tp:taxon-name><tp:taxon-name-part taxon-name-part-type="family">Chironomidae</tp:taxon-name-part></tp:taxon-name>)</article-title><source>Zookeys</source><day>19</day><month>01</month><year>2022</year><volume>1082</volume><fpage>87</fpage><lpage>102</lpage><pub-id pub-id-type="doi">10.3897/zookeys.1082.73019</pub-id></mixed-citation></tp:treatment-meta><tp:nomenclature><label>﻿</label><tp:taxon-name>
              <object-id xmlns:xlink="http://www.w3.org/1999/xlink" content-type="arpha" xlink:type="simple">BF254C4F-0E38-5236-A856-5CEAFB326DA8</object-id>
              <tp:taxon-name-part taxon-name-part-type="genus" reg="Corynoneura">Corynoneura</tp:taxon-name-part>
              <tp:taxon-name-part taxon-name-part-type="species" reg="longshanensis">longshanensis</tp:taxon-name-part>
              <object-id xmlns:xlink="http://www.w3.org/1999/xlink" content-type="zoobank" xlink:type="simple">http://zoobank.org/DAFBB15F-09EE-46EA-B6AC-6DBCDE0C3673</object-id>
            </tp:taxon-name><tp:taxon-authority>Fu</tp:taxon-authority><tp:taxon-status xmlns:xlink="http://www.w3.org/1999/xlink" xlink:type="simple">sp. nov.</tp:taxon-status><xref ref-type="fig" rid="F5">Figure 5</xref></tp:nomenclature><tp:treatment-sec sec-type="type material" id="SECID0EJBBG"><title>Type material.</title><p><bold><italic>Holotype</italic></bold> male (<abbrev xmlns:xlink="http://www.w3.org/1999/xlink" content-type="institution" xlink:title="College of Biology and Agricultural Resources, Huanggang Normal University" id="ABBRID0EUBBG" xlink:type="simple">HNU</abbrev>: 17091204HJL), China: Hunan Province, Loudi City, Lianyuan County, Longshan National Forest Park, <named-content xmlns:xlink="http://www.w3.org/1999/xlink" content-type="dwc:verbatimCoordinates" xlink:type="simple"><named-content content-type="geo-json" specific-use="{&#34;type&#34;:&#34;Point&#34;,&#34;coordinates&#34;:[111.756389,27.522222]}" id="NCID0E3BBG" xlink:type="simple">27°31'20"N, 111°45'23"E</named-content></named-content>, 674 m a. s. l., 26.Ⅶ.2016, sweep net, leg. Jingli Huang.</p></tp:treatment-sec><tp:treatment-sec sec-type="etymology" id="SECID0EBCBG"><title>Etymology.</title><p>Named after the type locality.</p></tp:treatment-sec><tp:treatment-sec sec-type="description" id="SECID0EGCBG"><title>Diagnostic characters.</title><p>The male imago is characterized by having an antenna with seven flagellomeres, <abbrev xmlns:xlink="http://www.w3.org/1999/xlink" xlink:title="antennal ratio" id="ABBRID0EMCBG" xlink:type="simple">AR</abbrev> 0.55; superior volsella undeveloped, and inferior volsella with right-angular corner, fused with the inner margin of gonocoxite; sternapodeme inverted U-shaped; phallapodeme scalpel-like, apical curved, in caudal position of sternapodeme.</p></tp:treatment-sec><tp:treatment-sec sec-type="description" id="SECID0EQCBG"><title>Description.</title><p><bold>Adult male (<italic>N</italic> = 1).</bold> Total length 0.92 mm. Wing length 0.45 mm. Total length/wing length 2.04.</p><p><bold><italic>Coloration.</italic></bold> Head and thorax brown, legs and abdomen yellowish.</p><p><bold><italic>Head.</italic></bold> Antenna with seven flagellomeres, <abbrev xmlns:xlink="http://www.w3.org/1999/xlink" xlink:title="antennal ratio" id="ABBRID0EJDBG" xlink:type="simple">AR</abbrev> 0.55, ultimate flagellomere 89 µm long, ultimate flagellomere distinctly expanded apically, with about 10 apical sensilla chaetica (Fig. <xref ref-type="fig" rid="F5">5D</xref>). Tentorium and cibarial pump as in Figure <xref ref-type="fig" rid="F5">5B</xref>, tentorium 96 µm long; 10 µm wide. Anterior margin of cibarial pump strongly concave. Length of palpomeres (in µm): 10; 12; 12; 17; 24. Palpomere 5/3 ratio: 2.0.</p><fig id="F5" position="float" orientation="portrait"><object-id xmlns:xlink="http://www.w3.org/1999/xlink" content-type="doi" xlink:type="simple">10.3897/zookeys.1082.73019.figure5</object-id><object-id xmlns:xlink="http://www.w3.org/1999/xlink" content-type="arpha" xlink:type="simple">7A5E64ED-0736-526B-8E90-ED1F8B55C5A3</object-id><label>Figure 5.</label><caption><p><italic><tp:taxon-name><tp:taxon-name-part taxon-name-part-type="genus" reg="Corynoneura">Corynoneura</tp:taxon-name-part><tp:taxon-name-part taxon-name-part-type="species" reg="longshanensis">longshanensis</tp:taxon-name-part></tp:taxon-name></italic> sp. nov., male imago. <bold>A</bold> wing <bold>B</bold> tentorium and cibarial pump <bold>C</bold> hind tibial apex <bold>D</bold> antenna <bold>E</bold> hypopygium, dorsal view <bold>F</bold> hypopygium, ventral view.</p></caption><graphic xmlns:xlink="http://www.w3.org/1999/xlink" xlink:href="zookeys-1082-087-g005.jpg" position="float" orientation="portrait" xlink:type="simple" id="oo_635948.jpg"><uri content-type="original_file" xlink:type="simple">https://binary.pensoft.net/fig/635948</uri></graphic></fig><p><bold><italic>Thorax.</italic></bold> Five dorsocentral setae. Scutellum with two setae.</p><p><bold><italic>Wing</italic></bold> (Fig. <xref ref-type="fig" rid="F5">5A</xref>). <abbrev xmlns:xlink="http://www.w3.org/1999/xlink" xlink:title="venarum ratio" id="ABBRID0ELFBG" xlink:type="simple">VR</abbrev> 3.1. <abbrev xmlns:xlink="http://www.w3.org/1999/xlink" xlink:title="cubitus" id="ABBRID0EPFBG" xlink:type="simple">Cu</abbrev>/wing length 0.51; Costa 100 µm long, with five setae; <abbrev xmlns:xlink="http://www.w3.org/1999/xlink" xlink:title="cubitus" id="ABBRID0ETFBG" xlink:type="simple">Cu</abbrev> 230 µm long; wing width/wing length ratio 0.47.</p><p><bold><italic>Legs.</italic></bold> Fore legs lost. Spurs of mid tibia 5 µm and 8 µm long, and spurs of hind tibia 19 µm and 10 µm long. Width of mid tibia at apex 14 µm, of hind tibia (a) 29 µm. Width of hind tibia <sup>1</sup>/<sub>3</sub> from apex (d) 14 µm, elongation length (b) 36 µm, length of maximum thickening (c<sub>1</sub>) 60 µm, total length of thickening (c<sub>2</sub>) 79 µm; hind tibial ratios: a/d 2.07; b/d 2.57, 2.10; c<sub>1</sub>/d 4.29; c<sub>2</sub>/d 5.64. Apex of hind tibia obvious expanded, with comb of 16 setae, with S-shaped spur (Fig. <xref ref-type="fig" rid="F5">5C</xref>). Lengths and proportions of legs as in Table <xref ref-type="table" rid="T5">5</xref>.</p><table-wrap id="T5" position="float" orientation="portrait"><label>Table 5.</label><caption><p>Lengths (in µm) and proportions of legs segments of male <italic><tp:taxon-name><tp:taxon-name-part taxon-name-part-type="genus" reg="Corynoneura">Corynoneura</tp:taxon-name-part><tp:taxon-name-part taxon-name-part-type="species" reg="longshanensis">longshanensis</tp:taxon-name-part></tp:taxon-name></italic> sp. nov. (<italic>N</italic> = 1).</p></caption><table id="TID0ECVBG" rules="all"><tbody><tr><th rowspan="1" colspan="1"/><th rowspan="1" colspan="1">
                      <abbrev xmlns:xlink="http://www.w3.org/1999/xlink" xlink:title="femur" id="ABBRID0EUHBG" xlink:type="simple">fe</abbrev>
                    </th><th rowspan="1" colspan="1">
                      <abbrev xmlns:xlink="http://www.w3.org/1999/xlink" xlink:title="tibia" id="ABBRID0E3HBG" xlink:type="simple">ti</abbrev>
                    </th><th rowspan="1" colspan="1">
                      <abbrev xmlns:xlink="http://www.w3.org/1999/xlink" xlink:title="tarsomere" id="ABBRID0EEIBG" xlink:type="simple">ta</abbrev>
                      <sub>1</sub>
                    </th><th rowspan="1" colspan="1">
                      <abbrev xmlns:xlink="http://www.w3.org/1999/xlink" xlink:title="tarsomere" id="ABBRID0EOIBG" xlink:type="simple">ta</abbrev>
                      <sub>2</sub>
                    </th><th rowspan="1" colspan="1">
                      <abbrev xmlns:xlink="http://www.w3.org/1999/xlink" xlink:title="tarsomere" id="ABBRID0EYIBG" xlink:type="simple">ta</abbrev>
                      <sub>3</sub>
                    </th><th rowspan="1" colspan="1">
                      <abbrev xmlns:xlink="http://www.w3.org/1999/xlink" xlink:title="tarsomere" id="ABBRID0ECJBG" xlink:type="simple">ta</abbrev>
                      <sub>4</sub>
                    </th><th rowspan="1" colspan="1">
                      <abbrev xmlns:xlink="http://www.w3.org/1999/xlink" xlink:title="tarsomere" id="ABBRID0EMJBG" xlink:type="simple">ta</abbrev>
                      <sub>5</sub>
                    </th><th rowspan="1" colspan="1">
                      <abbrev xmlns:xlink="http://www.w3.org/1999/xlink" xlink:title="leg ratio" id="ABBRID0EWJBG" xlink:type="simple">LR</abbrev>
                    </th><th rowspan="1" colspan="1">
                      <abbrev xmlns:xlink="http://www.w3.org/1999/xlink" xlink:title="Bein ratio" id="ABBRID0E5JBG" xlink:type="simple">BV</abbrev>
                    </th><th rowspan="1" colspan="1">
                      <abbrev xmlns:xlink="http://www.w3.org/1999/xlink" xlink:title="Schenkel-Schiene ratio" id="ABBRID0EGKBG" xlink:type="simple">SV</abbrev>
                    </th><th rowspan="1" colspan="1">
                      <abbrev xmlns:xlink="http://www.w3.org/1999/xlink" xlink:title="bristle ratio" id="ABBRID0EOKBG" xlink:type="simple">BR</abbrev>
                    </th></tr><tr><td rowspan="1" colspan="1">P<sub>1</sub></td><td rowspan="1" colspan="1">160</td><td rowspan="1" colspan="1">180</td><td rowspan="1" colspan="1">106</td><td rowspan="1" colspan="1">48</td><td rowspan="1" colspan="1">26</td><td rowspan="1" colspan="1">16</td><td rowspan="1" colspan="1">24</td><td rowspan="1" colspan="1">0.59</td><td rowspan="1" colspan="1">3.91</td><td rowspan="1" colspan="1">3.21</td><td rowspan="1" colspan="1">1.90</td></tr><tr><td rowspan="1" colspan="1">P<sub>2</sub></td><td rowspan="1" colspan="1">209</td><td rowspan="1" colspan="1">182</td><td rowspan="1" colspan="1">110</td><td rowspan="1" colspan="1">48</td><td rowspan="1" colspan="1">24</td><td rowspan="1" colspan="1">14</td><td rowspan="1" colspan="1">22</td><td rowspan="1" colspan="1">0.60</td><td rowspan="1" colspan="1">4.64</td><td rowspan="1" colspan="1">3.55</td><td rowspan="1" colspan="1">1.70</td></tr><tr><td rowspan="1" colspan="1">P<sub>3</sub></td><td rowspan="1" colspan="1">175</td><td rowspan="1" colspan="1">199</td><td rowspan="1" colspan="1">91</td><td rowspan="1" colspan="1">50</td><td rowspan="1" colspan="1">19</td><td rowspan="1" colspan="1">12</td><td rowspan="1" colspan="1">24</td><td rowspan="1" colspan="1">0.46</td><td rowspan="1" colspan="1">3.86</td><td rowspan="1" colspan="1">4.11</td><td rowspan="1" colspan="1">1.80</td></tr></tbody></table></table-wrap><p><bold><italic>Hypopygium</italic></bold> (Fig. <xref ref-type="fig" rid="F5">5E, F</xref>). Tergite IX medially slightly incurved. Superior volsella rounded. Inferior volsella with right-angled corner, fused with inner margin of gonocoxite. Phallapodeme 29 µm long, scalpel-like, apex curved, in caudal position of sternapodeme. Transverse sternapodeme 17 µm wide, with small oral projection, inverted U-shape. Gonostylus medially broadened, curved, tapering, 17 µm long; megaseta 5 µm long. <abbrev xmlns:xlink="http://www.w3.org/1999/xlink" xlink:title="hypopygium ratio" id="ABBRID0ESOBG" xlink:type="simple">HR</abbrev> 2.82; <abbrev xmlns:xlink="http://www.w3.org/1999/xlink" xlink:title="hypopygium value" id="ABBRID0EWOBG" xlink:type="simple">HV</abbrev> 5.40.</p></tp:treatment-sec><tp:treatment-sec sec-type="remarks" id="SECID0E1OBG"><title>Remarks.</title><p>This new species is similar to <italic><tp:taxon-name><tp:taxon-name-part taxon-name-part-type="genus" reg="Corynoneura">Corynoneura</tp:taxon-name-part><tp:taxon-name-part taxon-name-part-type="species" reg="hortonensis">hortonensis</tp:taxon-name-part></tp:taxon-name></italic> Fu &amp; Sæther, 2012 by having the same shaped sternapodeme and phallapodeme. The new species can be separated from the latter by the broad and thick transverse sternapodeme, and the median part of the gonostylus expanded with a rugged inner edge.</p></tp:treatment-sec></tp:taxon-treatment>
